# Supplementary material for: CopyDetective: Detection threshold–aware copy number variant calling in whole-exome sequencing data
Source: Gigascience. 2020 Nov 2;9(11):giaa118. doi: 10.1093/gigascience/giaa118 (PMC7604644; doi:10.1093/gigascience/giaa118)
Supplement: giaa118_Supplemental_Files [file giaa118_supplemental_files.zip]

Archive with 32 entries (32 files):
- FigS1.png
- FigS10A.png
- FigS10B.png
- FigS10C.png
- FigS11A.png
- FigS11B.png
- FigS12.png
- FigS12a.png
- FigS12b.png
- FigS13a.png
- FigS13b.png
- FigS2.png
- FigS3.jpg
- FigS4.jpg
- FigS5.png
- FigS5_2a.png
- FigS5_2b.png
- FigS6.png
- FigS6_2a.png
- FigS6_2b.png
- FigS6_2c.png
- FigS6_2d.png
- FigS7.png
- FigS8A.png
- FigS8B.png
- FigS8C.png
- FigS9A.png
- FigS9B.png
- FigS9C.png
- Supplement.tex
- SupplementaryData1.xlsx
- SupplementaryInformation.pdf
